# Supplementary material for: Estimating the Photorespiratory CO2 Compensation Point and CO2 Release in the Light Using the Laisk Method Combined With Photosynthetic Theory
Source: Plant Cell Environ. 2025 Sep 23;49(1):80–93. doi: 10.1111/pce.70195 (PMC12675974; doi:10.1111/pce.70195)
Supplement: Supplementary file 1 — Supplementary File Excel Template. [file PCE-49-80-s002.xlsm]

## Sheet: Estimations
	Γ* and DL Estimation Tool Using Photosynthetic Modelling Theory
	T leaf	25	°C					Linear regression		FvCB model
	Patm	102100	Pa			Estimated ɼ*		3.19959		3.67971		Pa
	O2	21	%			Estimated DL		-1.10024		-1.29072		µmol CO2 m-2 s-1
	Observed gas exchange data				Calculated data
	PPFD	Anet	Ci (μmol mol⁻¹)		Cc (μmol mol⁻¹)	Cc (Pa)	J	V'cmax	Wc	Wj	delta	Vc	Anet	Squared Error
	80	0.707047	104.37		103.663	10.584	20.7506	228.419	50.783	3.05996	53.943	3.05356	0.701222	3.39278e-05
		0.188018	77.1765		76.9885	7.86053	20.7506	221.785	38.8423	2.67923	41.6215	2.67184	0.130366	0.00332368
		-0.363248	59.3504		59.7136	6.09676	20.7506	214.773	30.3676	2.35044	32.818	2.34208	-0.362205	1.08811e-06
		-0.645274	50.8548		51.5	5.25815	20.7506	210.052	26.1229	2.16186	28.3848	2.15288	-0.644446	6.8645e-07
	150	2.05359	98.1565		96.1029	9.81211	37.7717	226.878	47.5325	5.39585	53.0284	5.38308	2.07361	0.000400915
		1.11918	73.9134		72.7943	7.43229	37.7717	220.352	36.8404	4.74473	41.6852	4.72999	1.09747	0.000471409
		0.205855	57.608		57.4022	5.86076	37.7717	213.561	29.1871	4.18623	33.4734	4.16957	0.260963	0.00303699
		-0.247503	49.812		50.0595	5.11108	37.7717	209.091	25.3643	3.87022	29.3345	3.85231	-0.211872	0.00126958
	300	4.08657	88.3009		84.2144	8.59829	70.685	223.954	42.2095	9.52157	51.8311	9.49256	4.13942	0.00279335
		2.58553	68.2986		65.7131	6.7093	70.685	217.572	33.38	8.42733	41.9073	8.39374	2.49949	0.00740309
		1.15277	54.4353		53.2826	5.44015	70.685	211.181	27.0559	7.51074	34.6667	7.47258	1.12742	0.000642341
		0.356092	47.8134		47.4573	4.84539	70.685	207.231	23.9832	7.0156	31.0988	6.97459	0.387194	0.000967349
	Parameter	Fitted value	Use fit?	Value used	Initial value
	Vcmax	250	yes	250	250
	Jmax	300	yes	300	100
	DL	1.29072	yes	1.29072	1
	ɼ*	3.67971	yes	3.67971	4
	α	0.267968	yes	0.267968	0.3
	θ	0.554552	yes	0.554552	1
	gm	1	yes	1	5
	SSE
	0.0203444
	RMSE	0.0336191
	Parameter	Value	Value at 25°C	Ea
	Kc	37	37	59356
	Ko	35079	35079	35948
	Km	37.0222
	Co-limit	0.1
	Ka	1
	O2	21441
	R	8.1314
	To cite this estimating tool: Moreno-Echeverry, Darwin., Kirschbaum, Miko U. F., Barbour, Margaret M. & Liáng, Lìyǐn L. (2025). Estimating the Photorespiratory CO2 Compensation Point and CO2 Release in the Light Using the Laisk Method Combined with Photosynthetic Theory. Plant, Cell & Environment.
	Data for FvCB Model and Linear Rregression - Expand lines to view full data
				Light intensity 1
				PAR	Cc	J	Vcmax '	Wc	Wj	delta	Vc	Anet
				80	3.67971	20.7506	196.578	17.7719	1.72922	19.6011	1.71851	-1.29072
				80	4.0769	20.7506	200.757	19.9145	1.84933	21.8638	1.83916	-1.11154
				80	4.48997	20.7506	204.462	22.1148	1.96571	24.1805	1.956	-0.937738
				80	4.91957	20.7506	207.767	24.3701	2.07843	26.5486	2.06915	-0.769238
				80	5.36635	20.7506	210.731	26.6784	2.18759	28.966	2.1787	-0.605954
				80	5.83101	20.7506	213.402	29.0375	2.29327	31.4308	2.28473	-0.447787
				80	6.31425	20.7506	215.82	31.4457	2.39556	33.9412	2.38735	-0.294629
				80	6.81682	20.7506	218.018	33.901	2.49455	36.4956	2.48663	-0.146368
				80	7.33949	20.7506	220.022	36.402	2.59031	39.0923	2.58267	-0.00288857
				80	7.88307	20.7506	221.857	38.9467	2.68294	41.7297	2.67556	0.135926
				80	8.44839	20.7506	223.54	41.5337	2.77251	44.4062	2.76538	0.270195
				80	9.03633	20.7506	225.09	44.1611	2.85912	47.1202	2.85221	0.400035
				80	9.64778	20.7506	226.521	46.8272	2.94283	49.8701	2.93614	0.525565
				80	10.2837	20.7506	227.844	49.5304	3.02374	52.6542	3.01726	0.646903
				80	10.945	20.7506	229.071	52.2688	3.10193	55.4708	3.09563	0.764164
				80	11.6328	20.7506	230.21	55.0406	3.17746	58.3181	3.17135	0.877464
				80	12.3482	20.7506	231.271	57.8438	3.25042	61.1943	3.24448	0.986917
				80	13.0921	20.7506	232.26	60.6766	3.32089	64.0975	3.31511	1.09263
				80	13.8658	20.7506	233.183	63.5369	3.38894	67.0258	3.38331	1.19473
				80	14.6704	20.7506	234.046	66.4226	3.45463	69.9772	3.44916	1.2933
				Light intensity 2
				PAR	Cc	J	Vcmax '	Wc	Wj	delta	Vc	Anet
				150	3.67971	37.7717	196.578	17.7719	3.14764	21.0195	3.1263	-1.29072
				150	4.0769	37.7717	200.757	19.9145	3.36628	23.3808	3.34608	-0.96473
				150	4.48997	37.7717	204.462	22.1148	3.57811	25.7929	3.55894	-0.648471
				150	4.91957	37.7717	207.767	24.3701	3.7833	28.2534	3.76503	-0.341831
				150	5.36635	37.7717	210.731	26.6784	3.98201	30.7604	3.96455	-0.0446605
				150	5.83101	37.7717	213.402	29.0375	4.17437	33.3119	4.15766	0.243215
				150	6.31425	37.7717	215.82	31.4457	4.36057	35.9062	4.34454	0.521985
				150	6.81682	37.7717	218.018	33.901	4.54075	38.5418	4.52534	0.79185
				150	7.33949	37.7717	220.022	36.402	4.71506	41.217	4.70024	1.05302
				150	7.88307	37.7717	221.857	38.9467	4.88367	43.9304	4.86938	1.3057
				150	8.44839	37.7717	223.54	41.5337	5.04672	46.6804	5.03293	1.55011
				150	9.03633	37.7717	225.09	44.1611	5.20436	49.4654	5.19104	1.78646
				150	9.64778	37.7717	226.521	46.8272	5.35675	52.284	5.34387	2.01497
				150	10.2837	37.7717	227.844	49.5304	5.50403	55.1345	5.49156	2.23585
				150	10.945	37.7717	229.071	52.2688	5.64634	58.0152	5.63426	2.44931
				150	11.6328	37.7717	230.21	55.0406	5.78383	60.9244	5.77212	2.65556
				150	12.3482	37.7717	231.271	57.8438	5.91665	63.8605	5.90528	2.8548
				150	13.0921	37.7717	232.26	60.6766	6.04491	66.8215	6.03387	3.04725
				150	13.8658	37.7717	233.183	63.5369	6.16878	69.8056	6.15804	3.2331
				150	14.6704	37.7717	234.046	66.4226	6.28836	72.811	6.27793	3.41254
				Light intensity 3
				PAR	Cc	J	Vcmax '	Wc	Wj	delta	Vc	Anet
				300	3.67971	70.685	196.578	17.7719	5.89041	23.7623	5.84145	-1.29072
				300	4.0769	70.685	200.757	19.9145	6.29957	26.3141	6.25379	-0.681449
				300	4.48997	70.685	204.462	22.1148	6.69599	28.9107	6.65296	-0.0901204
				300	4.91957	70.685	207.767	24.3701	7.07998	31.5501	7.03936	0.483386
				300	5.36635	70.685	210.731	26.6784	7.45182	34.2302	7.41334	1.03929
				300	5.83101	70.685	213.402	29.0375	7.81182	36.9493	7.77525	1.57789
				300	6.31425	70.685	215.82	31.4457	8.16026	39.7059	8.12541	2.09951
				300	6.81682	70.685	218.018	33.901	8.49744	42.4985	8.46416	2.6045
				300	7.33949	70.685	220.022	36.402	8.82364	45.3256	8.7918	3.09325
				300	7.88307	70.685	221.857	38.9467	9.13917	48.1859	9.10864	3.56613
				300	8.44839	70.685	223.54	41.5337	9.44429	51.0779	9.41498	4.02356
				300	9.03633	70.685	225.09	44.1611	9.7393	54.0004	9.71112	4.46591
				300	9.64778	70.685	226.521	46.8272	10.0245	56.9517	9.99733	4.89359
				300	10.2837	70.685	227.844	49.5304	10.3001	59.9305	10.2739	5.30699
				300	10.945	70.685	229.071	52.2688	10.5664	62.9353	10.5412	5.70651
				300	11.6328	70.685	230.21	55.0406	10.8237	65.9643	10.7993	6.09254
				300	12.3482	70.685	231.271	57.8438	11.0723	69.0161	11.0486	6.46547
				300	13.0921	70.685	232.26	60.6766	11.3123	72.0889	11.2894	6.82567
				300	13.8658	70.685	233.183	63.5369	11.5441	75.1809	11.5219	7.17351
				300	14.6704	70.685	234.046	66.4226	11.7679	78.2905	11.7464	7.50938
													Delta (abs)	0.25
							m	b	x	y			Delta (rel)	1.04
					Intercept 1		0.252554	-1.90986	3.18858	-1.10457
					Intercept 2		0.488257	-2.66142	3.20826	-1.09496
					Intercept 3		0.984382	-4.25311	3.20192	-1.1012
									ɼ*	DL
									3.19959	-1.10024

## Sheet: Instructions for use
Instructions for use
	Please follow these steps to use the template correctly:
		1. Do not modify coloured cells
		· Only white cells are editable.
		2. Enter environmental and physical input data
			* T_leaf (°C): Leaf temperature
			* P_atm (Pa): Atmospheric pressure
			* O₂ (%): Percentage of oxygen in the air (e.g., 20.95 for dry air)
			The partial pressure of oxygen (O₂) is calculated automatically from %O₂ and P_atm for use in the model.
		3. Enter observed gas exchange data
		· Use the white input table to enter:
		· Column 1: PPFD (μmol photons m⁻² s⁻¹)
		· Column 2: A_net (μmol CO₂ m⁻² s⁻¹)
		· Column 3: Cᵢ (μmol CO₂ mol⁻¹, dry air)
			* Up to six A–Cᵢ points can be entered per light intensity.
			* If fewer than six values are used, leave blank cells at the bottom of each group (not at the top), as empty cells above may disrupt the plotting and calculations.
			* 1 μmol CO₂ mol⁻¹ = 1 ppm CO₂ (mol fraction in dry air).
		4. Set initial model parameters
		· In the Fitted Parameters table:
			* Enter initial values in the “Initial value” column.
			* These will serve as starting points for parameter optimisation.
		5. Run Solver to optimise parameters
		· Click the Solver button located below the parameter table.
		· The objective cell is pre-configured to minimise the Sum of Squared Errors (SSE).
		· Decision variables (e.g., Vcmax, Jmax, gm) are already selected.
		· Clicking the button will execute Solver and update the “Fitted value” column with best-fit estimates.
		6. Activate or deactivate each fitted parameter
		· In the “Use fit?” column:
			* Select yes to apply the optimised value.
			* Select no to retain the manually entered initial value.
			* The “Value used” column will automatically update based on your selection.
		7. Evaluate the model fit
		· Review the modelled vs observed A–Cc graph.
		· If discrepancies are observed:
			* Refine the initial parameter estimates.
			* Adjust the “Use fit?” options as needed.
			* Continue iterating between fixed and fitted values until the model aligns well with the data.
		8. Understand SSE vs RMSE
		· Both SSE and RMSE are used to assess model accuracy:
			* SSE (Sum of Squared Errors) represents the total squared deviation between observed and modelled assimilation rates. A lower SSE indicates a better fit.
				· SSE is used as the objective function in Solver, as it captures the total error to be minimised.
			* RMSE (Root Mean Squared Error) standardises the error by dividing by the number of observations and taking the square root.
				· It is useful for comparing model performance across datasets of different sizes and retains the same units as A_net (µmol CO₂ m⁻² s⁻¹).
		9. Interpret the RMSE colour indicator
		· The RMSE cell is colour-coded based on model accuracy:
			* Blue: Excellent fit
			* Yellow: Acceptable fit
			* Red: Poor fit – further parameter adjustments may be needed
		Notes
		· Estimated values of Γ* and DL are presented for both the linear regression and the FvCB model, allowing direct comparison between methods.
		· Modelled Cc values for each light intensity are generated as a sequence starting from the minimum observed value or Γ*, using a combination of relative and absolute increments (delta_rel and delta_abs).
	Additional Note – Enabling Macros in Excel
		To ensure the correct functioning of this template, please make sure that macros are enabled in your version of Microsoft Excel.
	*	If you see a yellow warning bar at the top of the Excel window stating “Security Warning – Macros have been disabled”, simply click on “Enable Content”.
	*	Alternatively, you can enable macros manually by following these steps:
		1	Go to File → Options
		2	Click on Trust Center → Trust Center Settings
		3	Select Macro Settings
		4	Choose “Enable all macros (not recommended; potentially dangerous code can run)”
		5	Also tick “Trust access to the VBA project object model”
		6	Click OK, then close and reopen the file.
